# Supplementary material for: Discovery of Western European R1b1a2 Y Chromosome Variants in 1000 Genomes Project Data: An Online Community Approach
Source: PLoS One. 2012 Jul 24;7(7):e41634. doi: 10.1371/journal.pone.0041634 (PMC3404022; doi:10.1371/journal.pone.0041634)
Supplement: Table S1 — Details of all genetic variants identified using 1000 Genomes data details of PCR primers used to validate variants using Sanger Sequencing. (XLSX) [file pone.0041634.s001.xlsx]

## Sheet: Novel SNPs
SNP	Other Identifiers	RefSNP ID	Y-position Start (NCBI36)	Y-position End (NCBI36)	Forward Primer	Reverse Primer	PCR Amplicon (NCBI36)	PCR size (bp)	Mutation
DF1	L513, S215		7400450	7400450	CACAGCAGGCGGTGAGTAGCG	AGCCTTCTCCATGGTCACGCTGA	chrY:7400105..7400648	544	C > T
DF5	S191		16903208	16903208	GCGTGCTGTAAGTCAGTAAGCCACC	GGTCACCAGTGGCTGAAGAGGGT	chrY:16902763..16903659	897	A > G
DF19			12811499	12811499	CACAGTCTGGAATTCTAAATCAATTCTGCA	TGTCCGGCACGTGCTTTCCA	chrY:12810718..12811690	973	G > T
DF21	S192	rs138322855	10488915	10488915	AGCACACTCCAGAAGCCCAAACA	TCGGAGAGGACACACAACCTGTGA	chrY:10488206..10489067	862	C > T
DF23	S193		16283803	16283803	ACTGCCCAAGTATGGTTTTTGAACATGA	TGAGGGATGCTAGGTTAGGTGTGGT	chrY:16283496..16283863	368	G > A
DF25	S253		2886066	2886066	TTCCACTCAACAGAATCTAAGCTTTTCAT	GCAGACTTCTCTCAGCACCCCA	chrY:2885564..2886380	817	C > G
DF27			19839588	19839588	GGGAATTTGATCCTGTCGTTG Nested: TATTTTATTTCTCCTTCACTTATA	GAACAAAGCCTCCAAGAAATATGAGG Nested: ATCCAGGAGAACTTCCCCAATC	chrY:19839462+19839805	344	G > A
Z1	YSC0000043		4627631	4627631	CAGTTGTTGCTATTTGGCCTCACC	TGTCAGGTAATATGTTGCCAGAT	chrY:4627574..4628030	457	T > C
Z2	YSC0000044		7943339	7943339	GACCTCAACAATGGGTTTTG	GCCAGAGCCACAGAAGGTAG	chrY:7943140..7943682	543	C > T
Z6	YSC0000048		14757917	14757917	TCCTTCCCTGCTCTGTATCC	TCCGTGGGTTGGGTTAATAC	chrY:14757698..14758172	475	A > G
Z7	YSC0000049		15900954	15900954	CATGGAGGAAAGCAAAGGAG	GCCATTATTCTTTTGGTGGAC	chrY:15900635..15901159	525	C > T
Z8	YSC0000050		20650532	20650532	CACAGAACTTAAACCAGAAGTACC	GAGTAGATGTGCAGATTTGTTACC	chrY:20650266..20650767	502	C > T
Z9			6848390	6848390	ACATGGCCCAAAGTAATCCTC	GGAAAACAGCAAACATTCTTCA	chrY:6847983..6848421	439	C > T
Z11			14700274	14700274	GAGTAAGTCTGGGCTATGGAG	AATTTGATATTCATGCTGAG	chrY:14700060..14700519	460	G > A
Z12			19940842	19940842	CGTGTGGTGGCACTTATGAC	CTTCTCCTGGTCCTCCTTCC	chrY:19940645..19941190	546	A > C
Z14			15874114	15874131	TTTCATCAGCCTGGCCTAAG	TAGCATGGGTGTGTGTTGTG	chrY:15873808..15874386	579	4 bp deletion [GATA]
Z15			17941002	17941002	TTAACTCAGGGCCTGGTGTG	TCGTATGTTTTCCAAGCAATC	chrY:17940692..17941237	546	A > C
Z18	YSC0000053		13501129	13501129	CCCAGCACATAGTGATGACATTC	CGAGATGACACCATTGCACTCC	chrY:13500938..13501475	538	G > A
Z19	YSC0000054		17885608	17885608	CACACATATGTTTATTGAGGCACC	GTTGGTCATGTTCTACACACAGC	chrY:17885342..17885887	546	G > T
Z34			16915258	16915258	TCCCCTTTTTCTCACACACAC	TCTTCCTTCAGCCACCTTTG	chrY:16915064..16915608	545	T > C
Z35			22285502	22285502	CCGAGATCAACAGGGAAATG	CAGCCAAATCTGCAGTCATC	chrY:22285309..22285830	522	G > A
Z36			5021118	5021118	GAGTCTTTCCACCAGCATTCCTCGATC	GGATTGCAAACCCAAGACAAAAACTGCTAAAATAAAC	chrY:5020849..5021304	456	A > G
Z49			26871625	26871625	GCCTAATTTGCGGGAGTTC	GTAGGTGAAGGGGCAGATTG	chrY:26871408..26871944	537	G > T
Z56			17357549	17357549	TGGGTCTCCTGAGTATAGCACAC	TGGGTAGGAGAAATCCCAAG	chrY:17357284..17357873	509	G > A
Z142			15296933	15296933	CCTTCCATCCACCAAATGTC	TTGTGGGTTAGTGGGTAATGG	chrY:15296626..15297149	524	A > G
Z144			13054138	13054138	ACACTCCACCTGCCAACAG	TACTATTCCGCCCAGCAATC	chrY:13053924..13054444	521	T > G
Z145			14964149	14964149	TCCCCAGTCACAACTTAGGG	TCCCCAGTCACAACTTAGGG	chrY:14963856..14964375	520	G > T
Z146			22036677	22036677	GCAGACTCGACCTCAGAAATC	CCTGCTGTGCTACATGATGG	chrY:22036462..22037035	575	C > T
Z156			14289735	14289735	GATTCCCAGTGGAAAACCTATG	GATTTGGGGGTCAATTTTTG	chrY:14289495..14290048	554	A > G
Z195	DFZ195		16431460	16431460	CGGTCTTGTGCCCCAAATGCCA	ACCCTGATTTCAACCCAGCCTACTGT	chrY:16431097..16431516	420	G > A
Z196			19493092	19493093	GTGCATGTGTGTCTGAGTGTGTGTA	GGCATCACTGCCAGAGTGAGAATAG	chrY:19492995..19493470	476	AT > del
Z209			14017534	14017534	AGCTGGGATTTCAATCAAGTG	GGATTTGCACATACCGTAAGC	chrY:14017310..4017866	557	T > G
Z220			14820099	14820099	GTGGCACAACCATAGCTCAC	AGGGAAATGGCAGAACACAC	chrY:14819878..14820431	554	G > A
Z245		rs150034296	20660172	20660172	CTCAATACATGCAGAAAAGTCCTG	CTTGTTAGCTGTATTTCTAGGTGTTC	chrY:20659975..20660505	531	C > G
Z246			7121380	7121380	CTTTAAATGTGTCCCAGACATTCTAA	GAAGGTCATGACATAATGGTAAG	chrY:7121195..7121790	596	T > G
Z248			12917740	12917740	AATCAGAAGCTGGGTGGTTG	ATCCACTCCGTCGAAACATC	chrY:12917470..12917960	491	G > C
Z253			7253034	7253034	CACTCACAGAGCAACACCAG	TGGGTGCAGACAGATACTACAAC	chrY:7252680..7253243	546	G > A
Z255			14212169	14212169	CCTGAGAGAATGAGCTGTTG	GTGTGGAATTTGGCCTCCAG	chrY:8663148..8663679	532	T > C
Z258		rs9785865	20896486	20896486	CTTCCTTCTGGCAGCTTCATA	AGTGCTTTAAAACTCAACAGTAAGC	chrY:20896132..20896708	577	C > T
Z268			7631621	7631621	ACAGGCCAAGAGGAAAAAGG	TCCAGGACCGGTAGCATC	chrY:7631312..7631834	523	T > G
Z278		rs1469371	16676873	16676873	TGCTTTTAGCACTTGGGGTCAGGC	ACCAGCACTTCACACCTTGGACA	chrY:16676831..16677369	539	A > G
Z291			21983913	21983913	CCAAAACATGTTTCCTCGTACAG	GGAAAGAGGTAGTTTTGTAATCTG	chrY:21983747..21984311	565	G > T
Z301		rs35121273	12691107	12691107	CTCATGAGGAAGCAGGAAAG	GGTGCCAGCTCCTGTTTG	chrY:12690814..12691370	557	C > T
Z326			22382755	22382755	CCCTTTTCAGGCTTACGGTCAC	CTCTCAGAGCTGTCAGCCTGTC	chrY:22382723..22383259	537	C > T
Z367		rs7067387	10420794	10420794	GGAATTCAGCAGGGAAGTGACTG	CACTAATGACCACTGATGAG	chrY:10420602..10421119	518	T > C
Z381		rs34001725	7306726	7306726	CAGTGACCTTTTCTTCACGTGAC	CAGGCTTTCCTGATGCTAATG	chrY:7306449..7307082	634	C > T
Z383		rs34173183	22815250	22815250	GGTGGTGGGTGAAATACCTG	TCAGAGGGGACAGAAAATGG	chrY:22815060..22815486	427	C > T
Z384		rs28819996	15229407	15229407	GTTTGTTGACTGCACAAATGTCC	AAACAGCACGGTACTGGTAAG	chrY:15229270..15229867	598	C > T
